# Supplementary material for: Extrusion-Based 3D Printing of Pharmaceuticals—Evaluating Polymer (Sodium Alginate, HPC, HPMC)-Based Ink’s Suitability by Investigating Rheology
Source: Micromachines (Basel). 2025 Jan 30;16(2):163. doi: 10.3390/mi16020163 (PMC11857113; doi:10.3390/mi16020163)
Supplement: Supplementary file 1 [file micromachines-16-00163-s001.zip]

Archive with 1 entries (1 files):
- micromachines-3431348-supplementary.pdf
